# Supplementary material for: Phage-specific immunity impairs efficacy of bacteriophage targeting Vancomycin Resistant Enterococcus in a murine model
Source: Nat Commun. 2024 Apr 6;15:2993. doi: 10.1038/s41467-024-47192-w (PMC10998888; doi:10.1038/s41467-024-47192-w)
Supplement: Supplementary file 4 — Source Data [file 41467_2024_47192_MOESM4_ESM.xlsx]

## Sheet: Fig1D
Figure 1D	VRE titer post-colonization
	Treatment	Mouse	Day	VRE titer (CFU/g)
	Vehicle	1	6	2400000000
	Vehicle	2	6	1600000000
	Vehicle	3	6	1690000000
	Vehicle	4	6	2610000000
	Vehicle	5	6	na
	PhageCT	1	6	4040000000
	PhageCT	2	6	2230000000
	PhageCT	3	6	2220000000
	PhageCT	4	6	2810000000
	PhageCT	5	6	na
	Vehicle	1	12	1010000000
	Vehicle	2	12	1240000000
	Vehicle	3	12	374000000
	Vehicle	4	12	1910000000
	Vehicle	5	12	1650000000
	PhageCT	1	12	18000000
	PhageCT	2	12	6940000
	PhageCT	3	12	2110000
	PhageCT	4	12	46200000
	PhageCT	5	12	na
	Vehicle	1	17	4050000000
	Vehicle	2	17	4490000000
	Vehicle	3	17	4090000000
	Vehicle	4	17	4960000000
	Vehicle	5	17	8060000000
	PhageCT	1	17	33400000
	PhageCT	2	17	551000000
	PhageCT	3	17	46800000
	PhageCT	4	17	130000000
	PhageCT	5	17	19900000
	Vehicle	1	20	30700000000
	Vehicle	2	20	2670000000
	Vehicle	3	20	36500000000
	Vehicle	4	20	49300000000
	Vehicle	5	20	38700000000
	PhageCT	1	20	21000000
	PhageCT	2	20	20800000
	PhageCT	3	20	15800000
	PhageCT	4	20	9800000
	PhageCT	5	20	68800000
	Vehicle	1	23	1130000000
	Vehicle	2	23	2060000000
	Vehicle	3	23	942000000
	Vehicle	4	23	1690000000
	Vehicle	5	23	1330000000
	PhageCT	1	23	163000000
	PhageCT	2	23	41300000
	PhageCT	3	23	38000000
	PhageCT	4	23	78200000
	PhageCT	5	23	119000000
	Vehicle	1	25	8970000000
	Vehicle	2	25	5900000000
	Vehicle	3	25	6270000000
	Vehicle	4	25	11400000000
	Vehicle	5	25
	PhageCT	1	25	160000000
	PhageCT	2	25	58000000
	PhageCT	3	25	76700000
	PhageCT	4	25	41300000
	PhageCT	5	25
	Vehicle	1	28	11600000000
	Vehicle	2	28	15200000000
	Vehicle	3	28	12400000000
	Vehicle	4	28	8200000000
	Vehicle	5	28	2410000000
	PhageCT	1	28	21300000
	PhageCT	2	28	105000000
	PhageCT	3	28	68300000
	PhageCT	4	28	442000000
	PhageCT	5	28

## Sheet: Fig2A
Figure 2A
		Phage cocktail (45)	Phage cocktail (45)	Phage cocktail (45)	Phage cocktail (45)	Phage cocktail (45)	Vehicle (45)	Vehicle (45)	Vehicle (45)	Vehicle (45)	Vehicle (45)	Phage cocktail (46)	Phage cocktail (46)	Phage cocktail (46)	Phage cocktail (46)	Phage cocktail (46)	Vehicle (46)	Vehicle (46)	Vehicle (46)	Vehicle (46)	Vehicle (46)	Phage cocktail (47)	Phage cocktail (47)	Phage cocktail (47)	Phage cocktail (47)	Phage cocktail (47)	Vehicle (47)	Vehicle (47)	Vehicle (47)	Vehicle (47)	Vehicle (47)	Phage cocktail (19)	Phage cocktail (19)	Phage cocktail (19)	Phage cocktail (19)	Phage cocktail (19)	Vehicle (19)	Vehicle (19)	Vehicle (19)	Vehicle (19)	Vehicle (19)	Phage cocktail (53)	Phage cocktail (53)	Phage cocktail (53)	Phage cocktail (53)	Phage cocktail (53)	Vehicle (53)	Vehicle (53)	Vehicle (53)
	Mouse	1	2	3	4	5	1	2	3	4	5	1	2	3	4	5	1	2	3	4	5	1	2	3	4	5	1	2	3	4	5	1	2	3	4	5	1	2	3	4	5	1	2	3	4	5	1	2	3
Serum (log)	1.69897	1.9815	1.758	1.8355	2.2275	2.121	0.087	0.104	0.127	0.099	0.1	1.5505	1.6095	1.102	1.786	1.744	0.1025	0.0865	0.095	0.0885	0.0855	2.557	2.518	1.984	2.678	2.661	0.1105	0.0855	0.1015	0.0905	0.087						0.107	0.103	0.104	0.099	0.0745						0.28	0.1705	0.1815
	2.69897	1.829	1.86	1.0985	1.8965	1.9425	0.103	0.362	0.232	0.108	0.133	1.2755	1.17	0.886	1.5175	1.567	0.0915	0.0775	0.0715	0.0775	0.0765	2.195	2.0395	1.6455	2.5185	2.4715	0.0915	0.0815	0.078	0.0835	0.0795	3.4585	3.523	3.5185	3.579	3.557	0.0915	0.0815	0.078	0.076	0.085	3.3395	3.1675	2.3575	2.3855	2.27	0.2025	0.1285	0.119
	3.69897	0.635	0.5255	0.686	0.91	0.6625	0.104	0.368	0.348	0.257	0.245	0.563	0.4835	0.6575	0.8805	0.638	0.0835	0.0705	0.0685	0.077	0.0715	0.7395	0.6935	0.8735	1.168	0.893	0.0825	0.0775	0.084	0.083	0.074	2.7755	2.9365	2.498	2.9205	2.569	0.091	0.186	0.314	0.262	0.1675	2.851	2.9155	2.0185	1.896	1.386	0.1815	0.114	0.1
	4.69897	0.169	0.1235	0.149	0.1815	0.1385	0.107	0.357	0.342	0.317	0.123	0.1485	0.1245	0.14	0.146	0.143	0.0855	0.077	0.0715	0.0635	0.073	0.1805	0.1495	0.176	0.213	0.1595	0.079	0.0695	0.07	0.078	0.0715	0.7205	0.81	0.5575	0.8125	0.5545	0.0805	0.3075	0.294	0.325	0.1915	1.076	1.158	0.662	0.7945	0.5175	0.131	0.12	0.1095
	5.69897	0.098	0.0875	0.084	0.1005	0.0945	0.095	0.305	0.226	0.111	0.21	0.1055	0.0845	0.091	0.1095	0.088	0.076	0.071	0.0645	0.071	0.067	0.13	0.1055	0.0925	0.1025	0.097	0.083	0.077	0.07	0.077	0.0675	0.188	0.1995	0.1465	0.198	0.1715	0.09	0.3065	0.3135	0.305	0.176	0.268	0.2515	0.1695	0.1995	0.3055	0.146	0.128	0.0845
	6.69897	0.0925	0.071	0.086	0.086	0.0835						0.09	0.08	0.086	0.0845	0.081	0.07	0.0685	0.0705	0.066	0.0635	0.108	0.0805	0.0885	0.0895	0.0865	0.08	0.0665	0.068	0.073	0.065	0.125	0.1015	0.1015	0.11	0.1075	0.081	0.234	0.307	0.298	0.138	0.136	0.133	0.095	0.1025	0.091
[truncated: 2 more columns]

## Sheet: Fig2B
Figure 2B
	ϕ45	ϕ46	ϕ47	ϕ19	ϕ53
IgG Titer (IC50)	2573	2123	2008	14091	21752
	4252	1196	1703	16505	29254
	212.5	6194	3064	9547	19589
	2897	4082	3786	15518	18430
	2540	2766	2832	9823	3941

## Sheet: Fig2C
Figure 2C
	Group	Phage cocktail (45)	Phage cocktail (45)	Phage cocktail (45)	Phage cocktail (45)	Phage cocktail (45)	Vehicle (45)	Vehicle (45)	Vehicle (45)	Vehicle (45)	Vehicle (45)	Phage cocktail (46)	Phage cocktail (46)	Phage cocktail (46)	Phage cocktail (46)	Phage cocktail (46)	Vehicle (46)	Vehicle (46)	Vehicle (46)	Vehicle (46)	Vehicle (46)	Phage cocktail (47)	Phage cocktail (47)	Phage cocktail (47)	Phage cocktail (47)	Phage cocktail (47)	Vehicle (47)	Vehicle (47)	Vehicle (47)	Vehicle (47)	Vehicle (47)	Phage cocktail (19)	Phage cocktail (19)	Phage cocktail (19)	Phage cocktail (19)	Phage cocktail (19)	Vehicle (19)	Vehicle (19)	Vehicle (19)	Vehicle (19)	Vehicle (19)	Phage cocktail (53)	Phage cocktail (53)	Phage cocktail (53)	Phage cocktail (53)	Phage cocktail (53)	Vehicle (53)	Vehicle (53)	Vehicle (53)
	Mouse	1	2	3	4	5	1	2	3	4	5	1	2	3	4	5	1	2	3	4	5	1	2	3	4	5	1	2	3	4	5	1	2	3	4	5	1	2	3	4	5	1	2	3	4	5	1	2	3
Serum (log)	2.69897	0.5505	0.7385	0.343	0.382	0.3965	0.103	0.091	0.086	0.118	0.1275	0.6475	0.897	0.456	0.508	0.5385	0.108	0.1075	0.1015	0.129	0.132	0.569	0.736	0.365	0.405	0.4325	0.123	0.104	0.098	0.1285	0.1275	1.462	1.3715	0.609	1.2505	1.6315	0.113	0.0955	0.101	0.106	0.1165	1.297	1.084	0.696	0.7185	0.76	0.1735	0.1105	0.1145
	3.69897	0.1865	0.2165	0.1265	0.145	0.1415	0.0765	0.073	0.0705	0.0805	0.075	0.181	0.22	0.135	0.153	0.1565	0.0745	0.0715	0.0715	0.0825	0.0765	0.1845	0.21	0.1335	0.1455	0.155	0.0835	0.076	0.0695	0.0765	0.0805	0.931	1.128	0.306	0.6175	0.8755	0.089	0.075	0.0735	0.075	0.0735	1.0045	0.99	0.457	0.474	0.5685	0.0775	0.0675	0.061
	4.69897	0.091	0.081	0.073	0.075	0.075	0.072	0.1705	0.127	0.1145	0.072	0.087	0.086	0.073	0.0755	0.0795	0.0725	0.0695	0.0695	0.0675	0.0675	0.0875	0.088	0.075	0.0765	0.082	0.0835	0.067	0.066	0.066	0.0665	0.215	0.237	0.0985	0.142	0.1925	0.076	0.066	0.066	0.0655	0.0675	0.2715	0.253	0.141	0.146	0.1845	0.066	0.0595	0.0555
	5.69897	0.0775	0.068	0.066	0.066	0.066	0.072	0.1415	0.1645	0.075	0.0685	0.0755	0.069	0.067	0.0785	0.069	0.071	0.0705	0.0655	0.068	0.0665	0.0825	0.074	0.067	0.0665	0.0665	0.0735	0.0705	0.0655	0.0665	0.068	0.091	0.0895	0.0705	0.0735	0.0845	0.0765	0.0665	0.068	0.065	0.067	0.1455	0.123	0.1045	0.349	0.116	0.0605	0.055	0.056
	6.69897	0.077	0.067	0.065	0.0645	0.0635	0.0795	0.1165	0.1075	0.08	0.069	0.079	0.066	0.0665	0.142	0.2945	0.08	0.0695	0.067	0.067	0.066	0.08	0.071	0.0665	0.0675	0.065	0.078	0.073	0.063	0.065	0.066	0.0745	0.072	0.0655	0.0665	0.067	0.074	0.069	0.0655	0.0645	0.0645	0.127	0.0925	0.088	0.1875	0.0845	0.0735	0.0565	0.0555
[truncated: 2 more columns]

## Sheet: Fig2D
Figure 2D
		2° Water					2°φcocktail
	φ45	1.4	0.4	1	1	0.8	0.2	0.28	0.2	0.08	0.24
	φ46	1.09	1.09	0.909	0.727	0.727	0.0727		0.0909	0.109	0.2
	φ47	0.385	0.462	0.923	0.769	1.08	0.0769	0.169	0.0462	0.0923	0.138
	φ19	1	0.714	0.857	1	1.14	0	0	0	0	0
	φ53	2.86	1.71	0.857	1.14	0.571	0	0	0	0	0

## Sheet: Fig2F
Figure 2F
		CT					Vehicle
	PFU/g	405000	1130000	3730000	1000	394000	169000000	307000000	355000000	231000000

## Sheet: Fig3A
Figure 3A
	Group	phage -45	phage -45	phage -45	phage -45	phage -45	phage -53	phage -53	phage -53	phage -53	phage -53	phage - 19	phage - 19	phage - 19	phage - 19	phage - 19	phage-47	phage-47	phage-47	phage-47	phage-47	phage-46	phage-46	phage-46	phage-46	phage-46
	Mouse	1	2	3	4	5	1	2	3	4	5	1	2	3	4	5	1	2	3	4	5	1	2	3	4	5
Serum (log)	2.69897	0.3475	0.3065	0.2145	0.4595	0.6385	3.1525	2.799	2.9175	2.922	2.883	3.9005	3.729	3.8095	3.8195	3.846	0.1485	0.4385	0.2475	0.5955	0.614	0.128	0.2465	0.1565	0.279	0.31
	3.69897	0.1125	0.0965	0.092	0.1375	0.1605	1.993	1.742	2.4595	2.369	2.6885	3.0815	2.7	3.2435	3.1755	3.1815	0.101	0.1115	0.0965	0.137	0.154	0.0975	0.09	0.0835	0.108	0.1065
	4.69897	0.0865	0.063	0.0825	0.0825	0.0825	0.4395	0.396	0.765	0.641	0.956	0.751	0.5485	0.8595	0.789	0.823	0.0965	0.087	0.099	0.0995	0.0875	0.0975	0.081	0.087	0.0865	0.0855
	5.69897	0.086	0.0775	0.073	0.0805	0.078	0.1365	0.1185	0.163	0.144	0.1855	0.174	0.1445	0.174	0.185	0.198	0.1035	0.072	0.0775	0.0795	0.08	0.0985	0.0785	0.067	0.0765	0.0765
	6.69897	0.075	0.0665	0.0755	0.075	0.0705	0.094	0.083	0.085	0.084	0.0865	0.106	0.087	0.094	0.095	0.1045	0.09	0.065	0.08	0.073	0.073	0.1005	0.066	0.0715	0.0775	0.079
	7.69897	0.0795	0.061	0.0655	0.0665	0.06	0.0955	0.066	0.0685	0.0835	0.0685	0.108	0.078	0.073	0.075	0.068	0.103	0.046	0.075	0.0534	0.608	0.103	0.0745	0.0695	0.0665	0.0675

## Sheet: Fig3B
Figure 3B
	Group	phage -45	phage -45	phage -45	phage -45	phage -45	phage -53	phage -53	phage -53	phage -53	phage -53	phage - 19	phage - 19	phage - 19	phage - 19	phage - 19	phage-47	phage-47	phage-47	phage-47	phage-47	phage-46	phage-46	phage-46	phage-46	phage-46
	Mouse	1	2	3	4	5	1	2	3	4	5	1	2	3	4	5	1	2	3	4	5	1	2	3	4	5
Serum (log)	2.69897	0.3475	0.3065	0.2145	0.4595	0.6385	3.1525	2.799	2.9175	2.922	2.883	3.9005	3.729	3.8095	3.8195	3.846	0.1485	0.4385	0.2475	0.5955	0.614	0.128	0.2465	0.1565	0.279	0.31
	3.69897	0.1125	0.0965	0.092	0.1375	0.1605	1.993	1.742	2.4595	2.369	2.6885	3.0815	2.7	3.2435	3.1755	3.1815	0.101	0.1115	0.0965	0.137	0.154	0.0975	0.09	0.0835	0.108	0.1065
	4.69897	0.0865	0.063	0.0825	0.0825	0.0825	0.4395	0.396	0.765	0.641	0.956	0.751	0.5485	0.8595	0.789	0.823	0.0965	0.087	0.099	0.0995	0.0875	0.0975	0.081	0.087	0.0865	0.0855
	5.69897	0.086	0.0775	0.073	0.0805	0.078	0.1365	0.1185	0.163	0.144	0.1855	0.174	0.1445	0.174	0.185	0.198	0.1035	0.072	0.0775	0.0795	0.08	0.0985	0.0785	0.067	0.0765	0.0765
	6.69897	0.075	0.0665	0.0755	0.075	0.0705	0.094	0.083	0.085	0.084	0.0865	0.106	0.087	0.094	0.095	0.1045	0.09	0.065	0.08	0.073	0.073	0.1005	0.066	0.0715	0.0775	0.079
	7.69897	0.0795	0.061	0.0655	0.0665	0.06	0.0955	0.066	0.0685	0.0835	0.0685	0.108	0.078	0.073	0.075	0.068	0.103	0.046	0.075	0.0534	0.608	0.103	0.0745	0.0695	0.0665	0.0675

## Sheet: Fig3C
Figure 3C
		2° phi45					2° phi53					vehicle
	ϕ45	1.79	3.33	0.513	0.513	1.03	3.5	2.17	0.025	0.333	1.5	1.6	0.9	0.6	1.1	1.1
	ϕ46	2.33	2.83	3	1.83	1.5	2.33	2.83	3	1.83	1.5	0.09375	0.5625	1.875	1.875	1.875
	ϕ47	4.36	1.09	0.0545	2.18	0.982	1.09	1.09	4.36	1.09	2.18	1.09	1.09	2.18	1.09	0.436
	ϕ19	0.857	1.14	2.86	0.571	1.57	0	0	0	0	0	0.75	0.5	1.75	5.75	2.25
	ϕ53	1	1.4	0.8	1.4	1.8	0	0	0	0	0	0.428571	0.571429	1	4	4.57143

## Sheet: Fig3D
Figure 3D
		Φ					vehicle
	Φ45	241000	80200	257000	1100	136000	42300000	40300000	35100000	48600000	29800000
	Φ53	0	0	0	0	0	3200000	2120000	1240000	1980000	1200000

[truncated: 36 more sheets: Fig4B, Fig4C, Fig5B&C, Fig5D, Fig5E, Fig5F, Fig5G, Fig5H, Fig5I, Fig5J, Fig5K, Fig5L, Fig5M, Fig5N, Supp2B, Supp2C, Supp2D, Supp2E, Supp2F, Supp2G …]
